# Supplementary material for: Exploring the causal relationship between sedentary behavior and cardiovascular disease: A two-sample Mendelian randomization analysis
Source: Medicine (Baltimore). 2025 Sep 12;104(37):e44543. doi: 10.1097/MD.0000000000044543 (PMC12440458; doi:10.1097/MD.0000000000044543)
Supplement: Supplementary file 1 [file medi-104-e44543-s001.xlsx]

## Sheet: Table 1
Table S1 SNPs of leisure screen time in the MR analysis
SNP	Effect allele	Other allele	eaf	beta	se	p value	F
rs4483592	T	C	0.1633	0.036	0.0052	3.97e-12	166.129
rs10400776	A	C	0.2593	-0.0259	0.0044	3.45e-09	120.861
rs74996610	C	G	0.9545	-0.0513	0.0093	3.12e-08	107.214
rs62068672	T	C	0.798	0.0263	0.0048	4.09e-08	104.591
rs1391954	T	G	0.4439	0.0245	0.004	1.51e-09	139.005
rs7991062	C	G	0.6577	-0.0335	0.0041	1.32e-16	237.069
rs56151256	A	C	0.7498	0.0285	0.0044	1.17e-10	142.95
rs7969719	T	C	0.3131	0.0271	0.0037	4.46e-13	148.178
rs68049022	T	C	0.7981	0.0314	0.0048	6.18e-11	149.046
rs1736523	C	G	0.5544	0.0216	0.0039	2.75e-08	108.12
rs4311996	A	T	0.3873	-0.0217	0.0039	3.56e-08	104.82
rs2667382	A	T	0.4719	0.0224	0.0039	6.7e-09	117.301
rs10792966	C	G	0.6876	0.0237	0.0041	1.06e-08	113.182
rs12324720	A	G	0.1756	-0.0271	0.0046	3.53e-09	99.7296
rs6674314	A	G	0.8134	0.0274	0.0049	2.3e-08	106.892
rs3781412	A	G	0.6005	-0.0208	0.0036	8.38e-09	97.3593
rs841020	T	C	0.1923	0.0269	0.0044	1.15e-09	105.43
rs4889530	A	T	0.3812	-0.0253	0.0039	1.32e-10	141.647
rs10772643	T	C	0.8923	-0.0385	0.0062	5.88e-10	133.63
rs1802669	A	G	0.3409	0.0384	0.0041	2.39e-21	310.928
rs657412	T	G	0.1047	-0.033	0.0058	1.4e-08	95.7552
rs10253861	A	G	0.5514	-0.0198	0.0035	1.48e-08	90.9644
rs73420302	C	G	0.1785	-0.03	0.0051	3.04e-09	123.804
rs78451709	T	C	0.7954	-0.0277	0.0048	9.66e-09	117.136
rs17621391	T	C	0.7351	0.0243	0.0041	2.11e-09	107.863
rs558134	T	C	0.3835	-0.0225	0.0036	5.05e-10	112.279
rs1362910	A	G	0.4188	0.0253	0.0035	1.03e-12	146.164
rs2473977	A	T	0.3862	0.0195	0.0036	4.6e-08	84.5507
rs1188887	T	C	0.6673	0.0258	0.0041	2.47e-10	138.635
rs10059100	A	G	0.6074	-0.0215	0.0039	4.68e-08	103.402
rs76602404	T	C	0.2194	-0.0266	0.0049	4.38e-08	113.675
rs11972285	A	G	0.8456	0.0384	0.0056	5.13e-12	180.623
rs421151	A	G	0.9161	-0.036	0.0063	1.09e-08	93.4387
rs9278004	A	G	0.1487	0.0394	0.0057	3.23e-12	184.369
rs13235840	A	T	0.8186	-0.0313	0.005	3.48e-10	136.475
rs364789	A	G	0.7568	0.0275	0.0044	2.79e-10	130.575
rs6556840	A	G	0.3366	0.0204	0.0037	4.32e-08	87.1688
rs58087899	A	G	0.4556	-0.0222	0.004	4.35e-08	114.669
rs12062845	A	C	0.2158	0.0281	0.0042	2.41e-11	125.354
rs12425850	T	C	0.286	-0.0236	0.0039	1.37e-09	106.689
rs36079846	T	C	0.5205	-0.0239	0.0038	4.52e-10	133.739
rs62134209	A	G	0.953	0.0538	0.0091	3.28e-09	121.618
rs10889193	A	C	0.5547	0.0243	0.0039	4.94e-10	136.83
rs6727997	A	G	0.3445	-0.0208	0.0037	2.04e-08	91.644
rs114590429	A	C	0.1157	0.0376	0.006	3.03e-10	135.695
rs13017586	A	G	0.8493	-0.0401	0.0054	8.25e-14	193.096
rs2738284	A	G	0.3291	-0.0215	0.0037	7.05e-09	95.7375
rs12617870	T	G	0.5377	0.0263	0.0035	6.62e-14	161.308
rs197439	A	G	0.6007	-0.0259	0.0039	3.29e-11	150.948
rs6685030	A	G	0.48	-0.0217	0.0035	5.27e-10	110.255
rs11587591	A	G	0.7344	0.0219	0.0039	2.23e-08	87.7528
rs1017550	A	G	0.5864	0.0196	0.0035	2.85e-08	87.3973
rs11074658	T	C	0.5913	-0.0239	0.0039	9.21e-10	129.497
rs1860337	T	C	0.5953	-0.0253	0.0039	9.08e-11	144.669
rs4460001	A	C	0.4324	-0.0193	0.0035	4.45e-08	85.7537
rs892087	T	C	0.6335	-0.0284	0.004	9.98e-13	175.691
rs12463321	A	G	0.1478	-0.0317	0.0055	6.99e-09	118.734
rs12981974	C	G	0.1361	0.0337	0.0058	8.57e-09	125.264
rs12962050	A	G	0.647	-0.0234	0.0036	1.18e-10	117.314
rs9867121	A	C	0.1829	-0.0317	0.005	2.02e-10	140.886
rs6010651	A	C	0.6201	0.0235	0.004	3.34e-09	122.042
rs6073637	A	C	0.5235	-0.0225	0.0038	4.59e-09	118.464
rs469565	T	C	0.7735	-0.0259	0.0046	1.51e-08	110.245
rs62151809	T	C	0.4526	0.0228	0.0039	3.9e-09	120.818
rs7430216	T	C	0.2227	0.025	0.0042	2.5e-09	101.488
rs13089152	T	C	0.6691	-0.0234	0.0041	1.53e-08	113.725
rs7616518	A	G	0.4499	0.0196	0.0035	2.6e-08	89.1832
rs9713906	A	T	0.7409	-0.0235	0.004	3.86e-09	99.4456
rs7615206	T	C	0.5703	-0.0345	0.0035	1.5e-22	273.71
rs62244886	C	G	0.6038	0.0239	0.0039	1.24e-09	128.19
rs10222987	A	G	0.6355	-0.0209	0.0036	9.02e-09	94.9127
rs396321	T	C	0.5128	-0.0213	0.0035	1.29e-09	106.327
rs249960	A	G	0.8178	0.0298	0.005	2.43e-09	124.129
rs58541850	A	G	0.0585	0.0522	0.0082	1.72e-10	140.792
rs7627290	A	G	0.5413	-0.0231	0.0039	2.36e-09	124.29
rs743699	A	G	0.7433	-0.0267	0.0044	1.18e-09	127.603
rs4416502	A	G	0.1996	0.0291	0.0048	1.38e-09	126.912
rs113838095	T	C	0.6684	-0.0321	0.0043	6.88e-14	214.284
rs13188731	A	T	0.3671	0.0218	0.004	4.54e-08	103.576
rs12214364	T	G	0.5869	-0.0197	0.0036	4.87e-08	88.26
rs1947066	A	G	0.8028	0.0298	0.0044	8.54e-12	131.886
rs6457816	T	C	0.9343	-0.0414	0.007	3.97e-09	98.6903
rs7821826	T	C	0.4925	0.0207	0.0035	3.25e-09	100.463
rs12206846	A	G	0.4054	0.0199	0.0036	2.1e-08	89.5423
rs2529484	C	G	0.3515	0.0221	0.0036	1.39e-09	104.435
rs34864022	A	G	0.9341	-0.0483	0.0078	4.71e-10	134.719
rs16896229	T	C	0.1357	0.03	0.0051	3.8e-09	99.0169
rs12678836	A	C	0.424	0.0232	0.0035	5.37e-11	123.313
rs13301354	T	C	0.3769	-0.0211	0.0037	1.22e-08	98.0777
rs72671494	T	C	0.8595	-0.0349	0.0056	5.72e-10	137.985
rs2783992	T	C	0.5385	-0.0242	0.0038	3.36e-10	136.535
rs1999065	T	C	0.3377	0.0249	0.0037	1.24e-11	130.088
rs28458909	T	C	0.1229	0.0364	0.0059	5.48e-10	133.986
rs61166637	C	G	0.6711	0.0242	0.0043	1.48e-08	121.262
rs57092155	T	C	0.7826	-0.0268	0.0047	8.8e-09	114.632
rs10041724	T	C	0.8071	0.0249	0.0044	1.51e-08	90.5467
rs1445979	A	T	0.3862	0.0196	0.0036	3.74e-08	85.4203
rs78394231	T	C	0.9015	-0.0381	0.0065	3.53e-09	120.919

## Sheet: Table 2
TableS2 Details of excluded SNPs of leisure screen time
Confounders	Number of SNPs	SNPs
Educational attainment	13	rs10189857,rs10765775,rs17801257,rs2964252,rs3759344,rs3791033,rs6102913,rs73405293,rs76267866,rs61813324,rs7875078,rs262890,rs4303732
Body mass index	2	rs1375561,rs13107325
Type 2 diabetes	1	rs6857
Blood pressure	1	rs71658797

## Sheet: Table 3
Table S3 SNPs of time spent watching TV in the MR analysis
SNP	Other allele	Effect allele	beta	se	eaf	p value	F
rs7539775	G	A	0.00996891	0.00181991	0.743419	4.30905e-08	16.602
rs1324491	G	A	0.0134128	0.00235749	0.130982	1.27456e-08	17.9344
rs472913	G	C	-0.0106893	0.00159356	0.466857	1.97565e-11	24.9081
rs57555420	C	T	0.0101749	0.00177238	0.281686	9.42238e-09	18.3463
rs12045585	G	A	-0.0150612	0.00240961	0.131234	4.09214e-10	22.6507
rs883027	G	C	0.00967893	0.00161279	0.419695	1.95674e-09	19.9827
rs73946726	C	A	0.0319589	0.00570793	0.02024	2.15548e-08	17.7387
rs1499919	G	C	0.0134743	0.00221936	0.150937	1.26915e-09	20.3778
rs11680095	C	T	-0.00918965	0.00163427	0.592713	1.8757e-08	17.8546
rs1344707	G	A	-0.0110644	0.00183216	0.748938	1.5508e-09	20.1601
rs9834970	T	C	-0.0089082	0.00158744	0.497804	2.00376e-08	17.3748
rs9880023	G	T	0.00964695	0.00160796	0.556427	1.97931e-09	20.117
rs9867121	C	A	-0.0116984	0.00206031	0.184147	1.36294e-08	18.0068
rs114600294	G	C	0.0108211	0.00195538	0.20804	3.12984e-08	16.8966
rs2646351	G	A	0.00891407	0.0015984	0.452916	2.44884e-08	17.2437
rs1826510	G	A	-0.0127337	0.00226447	0.828498	1.87389e-08	20.1781
rs9326862	A	T	-0.00923038	0.0015925	0.530752	6.78518e-09	18.5841
rs7708324	A	G	-0.00988735	0.00163872	0.377232	1.60365e-09	20.1143
rs114755463	G	A	0.0132589	0.00214815	0.16775	6.73287e-10	21.4953
rs1993092	T	C	-0.00951741	0.00163099	0.389657	5.36753e-09	18.867
rs9718104	T	G	0.0214168	0.00339021	0.058506	2.66261e-10	22.1278
rs10269099	G	T	0.00914889	0.00163238	0.391234	2.08697e-08	17.4595
rs72673939	G	C	0.0121001	0.00205835	0.183051	4.13892e-09	19.1758
rs10109061	A	G	-0.00896843	0.00161936	0.443183	3.05499e-08	17.3834
rs4567133	C	A	-0.0130235	0.00203837	0.810356	1.66785e-10	22.8288
rs10739499	C	G	-0.00923636	0.00168493	0.662566	4.21146e-08	16.7042
rs2073869	C	T	-0.0138006	0.00213942	0.166613	1.11388e-10	23.1614
rs61864793	T	C	-0.0111416	0.00183429	0.251695	1.24711e-09	20.4766
rs7089973	C	A	0.00929464	0.00164586	0.380267	1.63002e-08	17.8306
rs11245482	T	C	0.0101886	0.00163627	0.385493	4.76292e-10	21.5369
rs7899206	T	G	-0.00977557	0.00161031	0.492382	1.27422e-09	20.9187
rs72997052	G	C	-0.0136096	0.00238355	0.12859	1.13107e-08	18.1773
rs11222919	T	G	-0.0122141	0.00210245	0.175374	6.26745e-09	18.8953
rs77273138	T	A	0.0234767	0.00383992	0.045412	9.72549e-10	20.9253
rs2785820	A	C	0.0119671	0.00181076	0.739006	3.87232e-11	24.1919
rs9300594	A	G	0.0112022	0.0018292	0.253582	9.11988e-10	20.8026
rs2479968	A	G	0.0205886	0.00370246	0.05112	2.68557e-08	18.0079
rs78227853	C	T	-0.0283605	0.00513927	0.024787	3.42118e-08	17.0278
rs6493583	C	G	0.0133615	0.00232818	0.137725	9.52191e-09	18.5685
rs79373894	T	C	-0.0287273	0.00444001	0.034386	9.79394e-11	23.9988
rs898751	C	T	0.0100214	0.00159121	0.493393	3.0156e-10	21.9853
rs11662211	C	T	-0.00944795	0.00159149	0.505628	2.91093e-09	19.542
rs111901094	G	T	0.0127107	0.00209757	0.182164	1.36353e-09	21.0804
rs61743199	A	G	0.0173842	0.0030792	0.071839	1.64523e-08	17.6482
rs11700249	T	G	0.00943299	0.00162108	0.408795	5.9217e-09	18.8344
rs6102912	T	C	-0.0109087	0.00161539	0.41003	1.44837e-11	25.212
rs6125907	C	A	0.0161817	0.0027597	0.092033	4.53014e-09	19.1633
rs3810496	T	C	0.00937122	0.00164426	0.61619	1.20262e-08	18.1899

## Sheet: Table 4
TableS4 Details of excluded SNPs of time spent watching TV
Confounders	Number of SNPs	SNPs
Educational attainment	36	rs10189857,rs2678662,rs3138499,rs4076457,rs4303732,rs4339469,rs4711634,rs6895658,rs75641275,rs10765776,rs11191129,rs11696187,rs11714337,rs11877758,rs12553324,rs1291871,rs1727332,rs17568389,rs178203,rs180396,rs184332798,rs2283,rs2106164,rs2971638,rs362312,rs3754970,rs4788616,rs494566,rs62145951,rs62199883,rs6814554,rs6850494,rs73571431,rs7921418,rs872169,rs996234
Body mass index	15	rs13014947,rs1571709,rs2185490,rs2352984,rs262890,rs2725371,rs34811474,rs35797019,rs4110177,rs4747438,rs71658797,rs75499503,rs7798292,rs801733,rs9867437
Blood pressure	6	rs1040666,rs13107325,rs249960,rs34094119,rs7184800,rs749671
Smoking status	2	rs12214364,rs6994132
Lipoproteins	4	rs17789218,rs2857693,rs4847408,rs749056
Coronary artery disease	1	rs6511708

## Sheet: Table 5
Table S5 SNPs of time spent using computer in the MR analysis
SNP	Other allele	Effect allele	beta	se	eaf	p value	F
rs117405403	G	C	0.0116237	0.00184813	0.584606	3.18616e-10	23.6837
rs2041687	T	G	0.0117094	0.00186949	0.549172	3.76626e-10	24.5034
rs4852252	T	C	0.0101929	0.00183907	0.563856	2.98318e-08	18.4427
rs13422733	C	T	-0.0151513	0.00276095	0.125533	4.07172e-08	18.1899
rs75550998	G	T	-0.0223915	0.00409541	0.053578	4.56524e-08	18.3514
rs1037091	C	T	-0.0154792	0.00198324	0.327191	5.94987e-15	38.0754
rs112600282	A	G	-0.0169117	0.00292271	0.110458	7.19503e-09	20.2848
rs76112266	C	G	-0.0162576	0.00245477	0.166004	3.52313e-11	26.4141
rs10208088	C	T	-0.0102417	0.00184887	0.579637	3.03445e-08	18.4483
rs6780848	T	G	0.0113678	0.00205698	0.269946	3.26773e-08	18.383
rs2588543	C	T	0.0109083	0.00195019	0.67203	2.22595e-08	18.9308
rs79720045	T	C	-0.0127624	0.00189765	0.400744	1.75146e-11	28.2349
rs1395020	G	A	-0.0109994	0.0019928	0.302632	3.39829e-08	18.4309
rs11942953	T	C	-0.010456	0.00183909	0.536706	1.30491e-08	19.6226
rs2220599	C	G	0.0123126	0.00189671	0.36947	8.49541e-11	25.4932
rs6449708	T	C	-0.0105772	0.00183288	0.531571	7.8892e-09	20.1085
rs4704043	C	T	0.0116082	0.00201843	0.713608	8.86628e-09	19.8785
rs246723	A	G	-0.0106669	0.00187103	0.590096	1.19048e-08	19.8661
rs34238696	A	G	-0.016816	0.00296029	0.106778	1.34282e-08	19.4679
rs12521638	A	G	0.0100771	0.00183811	0.447056	4.19793e-08	18.1194
rs72847500	T	C	0.015805	0.00281055	0.121024	1.87176e-08	19.1809
rs6935828	C	T	0.0101667	0.00183639	0.556131	3.0903e-08	18.4172
rs11766392	G	T	-0.0127364	0.00202434	0.284846	3.14148e-10	23.8528
rs6956825	C	G	-0.0112227	0.00183746	0.439834	1.01061e-09	22.3994
rs113851275	G	A	0.018611	0.00294288	0.107713	2.54751e-10	24.0298
rs7020477	A	G	-0.011973	0.00206714	0.266981	6.95281e-09	20.2504
rs73578186	C	T	-0.0122916	0.00196159	0.323945	3.70105e-10	23.884
rs7904398	C	T	-0.0102001	0.001828	0.503287	2.40625e-08	18.7742
rs147543875	C	T	-0.0363216	0.0064215	0.02267	1.54717e-08	21.0987
rs16912540	A	G	-0.0158246	0.00266109	0.136623	2.73667e-09	21.3218
rs2734833	G	A	0.0123753	0.00187149	0.606682	3.77784e-11	26.3789
rs12820967	T	C	0.0118918	0.00196682	0.322363	1.48296e-09	22.2984
rs7968738	G	A	-0.0124184	0.00207961	0.263717	2.35076e-09	21.6147
rs206965	T	C	-0.0129444	0.00224327	0.791153	7.91182e-09	19.9841
rs1987942	T	C	-0.0110584	0.0018952	0.616935	5.38062e-09	20.8608
rs7335281	A	G	-0.0131066	0.00220412	0.779306	2.74088e-09	21.3262
rs11634155	T	C	-0.0116134	0.00194762	0.335422	2.47849e-09	21.7016
rs166835	C	T	-0.0108229	0.00184312	0.556188	4.30429e-09	20.8709
rs56229818	T	C	-0.0101193	0.00182588	0.484413	2.98781e-08	18.4608
rs11259902	C	A	0.0129081	0.0022856	0.200416	1.62726e-08	19.2732
rs3730399	A	G	-0.0227905	0.00372131	0.064399	9.10707e-10	22.5898
rs7209653	T	C	-0.013395	0.00200189	0.294886	2.21383e-11	26.9302
rs7281293	A	C	0.0126268	0.00212857	0.247862	2.99161e-09	21.455

## Sheet: Table 6
TableS6 Details of excluded SNPs of time spent using computer
Confounders	Number of SNPs	SNPs
Educational attainment	24	rs13262595,rs1469249,rs10518019,rs11749912,rs12553324,rs136553,rs1448355,rs1648906,rs17167210,rs2032780,rs2068625,rs2761438,rs2765042,rs306755,rs422115,rs4696111,rs6028090,rs72828532,rs7288455,rs7526112,rs7564844,rs806795,rs8102851,rs9537571
Body mass index	5	rs12128707,rs1229984,rs2748985,rs613872,rs76824303
Lipoprotein	2	rs12145677,rs17789218
Blood pressure	6	rs10828248,rs11652437,rs12946454,rs2120461,rs58638214,rs707926
Coronary artery disease	1	rs7630869
Smoking status	1	rs9375188

## Sheet: Table 7
Table S7 SNPs of time spent driving in the MR analysis
SNP	Other allele	Effect allele	beta	se	eaf	p value	F
rs114611992	A	G	0.0377131	0.0078725	0.018153	1.66378e-06	15.7458
rs6720846	A	T	0.0102582	0.00192843	0.388108	1.04078e-07	15.5223
rs10193098	G	A	0.00925004	0.00199719	0.668208	3.62978e-06	11.7828
rs2090660	C	T	-0.0130793	0.00237565	0.194109	3.67982e-08	16.6219
rs11676147	A	C	-0.0113842	0.00246293	0.174156	3.79658e-06	11.5777
rs4672897	A	G	-0.0089328	0.00187322	0.486004	1.8543e-06	12.3811
rs74922901	C	T	0.0214084	0.00463972	0.042391	3.94693e-06	11.5561
rs73829515	G	A	0.0280238	0.00595275	0.025685	2.50519e-06	12.2072
rs67749743	G	A	0.0178889	0.0037688	0.066935	2.06888e-06	12.4141
rs9870668	G	T	0.00968915	0.00194847	0.388428	6.6028e-07	13.8521
rs6799216	T	A	-0.011451	0.00246726	0.821027	3.46424e-06	11.9678
rs79595315	G	C	0.0235484	0.00502112	0.035933	2.73379e-06	11.9318
rs62408528	A	G	0.0167039	0.00347188	0.08379	1.50029e-06	13.3048
rs116143432	G	A	-0.0416521	0.00897801	0.012072	3.49512e-06	12.8517
rs1318845	T	C	0.0122464	0.00235866	0.200097	2.07935e-07	14.9101
rs2644742	G	C	-0.00942491	0.0020179	0.685018	3.00244e-06	11.9049
rs75454263	G	C	0.0193251	0.00396335	0.061462	1.08286e-06	13.3809
rs214969	G	C	-0.00901455	0.00190454	0.408928	2.21018e-06	12.2
rs10945893	T	C	-0.00962046	0.00195517	0.632736	8.6313e-07	13.3591
rs9366157	T	A	0.00926548	0.00189179	0.448173	9.69492e-07	13.1877
rs7793777	C	G	0.00893261	0.00190401	0.413324	2.71246e-06	12.0179
rs620800	C	G	-0.0114192	0.00228913	0.786528	6.08671e-07	13.5991
rs60267112	A	T	-0.0355009	0.00719732	0.018576	8.11769e-07	14.2716
rs73196719	T	G	-0.0295751	0.0062438	0.025855	2.1721e-06	13.6838
rs6587002	T	C	-0.00954633	0.00206782	0.295515	3.90049e-06	11.7844
rs1871807	T	C	0.0120785	0.00257479	0.159013	2.7179e-06	12.118
rs7833123	A	G	0.0109839	0.00228283	0.213729	1.49781e-06	12.5931
rs6999880	T	A	0.00984824	0.00212735	0.266118	3.66822e-06	11.7652
rs13277906	G	T	-0.0116439	0.00223257	0.770587	1.83353e-07	14.8875
rs16908943	G	T	-0.0341395	0.0070984	0.017659	1.51335e-06	12.5582
rs34936791	G	A	0.0194141	0.00381666	0.065603	3.644e-07	14.3508
rs1757945	G	A	-0.010314	0.00201512	0.684393	3.08293e-07	14.2722
rs2102422	T	G	-0.00904607	0.00189143	0.454195	1.72989e-06	12.6004
rs72902437	T	C	-0.0293486	0.00551016	0.031248	1.0025e-07	16.1956
rs11530800	T	A	0.00994316	0.0019277	0.394182	2.49544e-07	14.6647
rs10842986	A	C	0.0130418	0.00283908	0.126649	4.35515e-06	11.6855
rs11172304	T	C	-0.00966458	0.00188137	0.536925	2.79173e-07	14.425
rs73211856	T	C	0.0124785	0.00271586	0.142278	4.3342e-06	11.803
rs7398636	G	C	-0.00994824	0.00202856	0.312672	9.38616e-07	13.2108
rs117834774	T	A	0.0386169	0.00773309	0.015537	5.92267e-07	14.1679
rs9523615	T	C	0.0102546	0.00206459	0.29874	6.80337e-07	13.6834
rs35778555	T	C	0.00976673	0.00197599	0.646962	7.70472e-07	13.5327
rs12930011	C	T	0.0092149	0.00195273	0.368054	2.37026e-06	12.2675
rs62042809	G	A	-0.0153906	0.00324993	0.09199	2.18331e-06	12.2892
rs2075053	T	C	-0.0088732	0.00188639	0.440909	2.55364e-06	12.0552
rs949032	G	C	0.0100707	0.00211851	0.265433	1.99756e-06	12.2826
rs12455723	C	T	0.0148021	0.00294623	0.115986	5.05847e-07	13.9539
rs722092	T	C	-0.00941372	0.00193674	0.614154	1.1703e-06	13.0436
rs1506325	G	A	0.0090229	0.00190753	0.404028	2.24356e-06	12.1762
rs7279096	A	T	0.0105193	0.00199733	0.340485	1.38912e-07	15.4342
rs137878	G	A	-0.00993694	0.00217084	0.248838	4.70649e-06	11.464

## Sheet: Table 8
TableS8 Details of excluded SNPs of time spent driving
Confounders	Number of SNPs	SNPs
Educational attainment		rs12068763,rs2426132,rs975303
Body mass index		rs12921753,rs62250713
Blood pressure		rs2588917,rs79676816
Lipoprotein		rs11057408

## Sheet: Table 9
Table S9 Statistical power estimation
Exposure	Outcome	R² (%)	Sample size (N)	Expected OR	Power (%)
Leisure screen time	Cardiovascular disease	2.616	218792	1.2	1
	Coronary artery disease	2.616	547261	1.2	1
	Heart failure	2.616	977323	1.2	1
	Atrial fibrillation	2.616	1030836	1.2	1
	Ischemic stroke	2.616	440328	1.2	1
Time spent watching television	Cardiovascular disease	0.216	218792	1.2	1
	Coronary artery disease	0.216	547261	1.2	1
	Heart failure	0.216	977323	1.2	1
	Atrial fibrillation	0.216	1030836	1.2	1
	Ischemic stroke	0.216	440328	1.2	1
Time spent using computer	Cardiovascular disease	0.258	218792	1.2	1
	Coronary artery disease	0.258	547261	1.2	1
	Heart failure	0.258	977323	1.2	1
	Atrial fibrillation	0.258	1030836	1.2	1
	Ischemic stroke	0.258	440328	1.2	1
Time spent driving	Cardiovascular disease	0.216	218792	1.2	1
	Coronary artery disease	0.216	547261	1.2	1
	Heart failure	0.216	977323	1.2	1
	Atrial fibrillation	0.216	1030836	1.2	1
	Ischemic stroke	0.216	440328	1.2	1
